# Supplementary material for: Diversity patterns of soil microbial communities in the Sophora flavescens rhizosphere in response to continuous monocropping
Source: BMC Microbiol. 2020 Aug 31;20:272. doi: 10.1186/s12866-020-01956-8 (PMC7457492; doi:10.1186/s12866-020-01956-8)
Supplement: Supplementary file 4 — Additional file 4: Table S1. The identified core OTUs of the bacterial and fungal communities. [file 12866_2020_1956_MOESM4_ESM.xlsx]

## Sheet: bacteria
OTUs	level	taxonomy
OTU_66	class	c__Subgroup_6
OTU_108	genus	g__Rubrobacter
OTU_289	family	f__Anaerolineaceae
OTU_89	class	c__MB-A2-108
OTU_206	genus	g__Gaiella
OTU_989	genus	g__Candidatus_Solibacter
OTU_34	class	c__Subgroup_6
OTU_598	genus	g__Oceanicella
OTU_991	species	s__delta_proteobacterium_WX81
OTU_21	class	c__Subgroup_6
OTU_145	genus	g__Acidibacter
OTU_10	class	c__MB-A2-108
OTU_381	family	f__Anaerolineaceae
OTU_73	class	c__Subgroup_6
OTU_1053	family	f__Elev-16S-1332
OTU_14	class	c__KD4-96
OTU_103	class	c__S085
OTU_44	class	c__Subgroup_6
OTU_49	class	c__Subgroup_6
OTU_740	family	f__Anaerolineaceae
OTU_27	order	o__Xanthomonadales
OTU_769	unclassfied	k__Bacteria
OTU_4	class	c__Subgroup_6
OTU_8	class	c__Subgroup_6
OTU_3802	class	c__Subgroup_6
OTU_134	class	c__Subgroup_6
OTU_179	species	s__Cylindrotheca_closterium
OTU_1035	family	f__Verrucomicrobiaceae
OTU_1100	order	o__TRA3-20
OTU_132	family	f__Nitrosomonadaceae
OTU_112	genus	g__RB41
OTU_1912	family	f__Microbacteriaceae
OTU_764	order	o__Acidimicrobiales
OTU_104	class	c__Subgroup_25
OTU_60	class	c__KD4-96
OTU_277	family	f__Anaerolineaceae
OTU_19	genus	g__Bradyrhizobium
OTU_1640	class	c__Subgroup_6
OTU_64	class	c__Subgroup_6
OTU_40	phylum	p__Latescibacteria
OTU_1707	family	f__Elev-16S-1332
OTU_43	class	c__Subgroup_6
OTU_579	family	f__Marine_Group_II
OTU_249	class	c__OM190
OTU_188	family	f__Gemmatimonadaceae
OTU_121	genus	g__Ilumatobacter
OTU_1976	class	c__Subgroup_6
OTU_233	genus	g__H16
OTU_56	class	c__Subgroup_6
OTU_37	family	f__Nitrosomonadaceae
OTU_784	genus	g__CL500-29_marine_group
OTU_442	class	c__AKAU4049
OTU_53	genus	g__Steroidobacter
OTU_820	genus	g__RB41
OTU_63	class	c__Subgroup_6
OTU_46	genus	g__Polycyclovorans
OTU_563	class	c__Subgroup_18
OTU_204	class	c__KD4-96
OTU_3	genus	g__RB41
OTU_42	genus	g__Nordella
OTU_252	class	c__OPB35_soil_group
OTU_362	family	f__Xanthobacteraceae
OTU_1062	class	c__Subgroup_17
OTU_436	class	c__OPB35_soil_group
OTU_171	family	f__Nitrosomonadaceae
OTU_24	genus	g__Microvirga
OTU_124	family	f__JG34-KF-361
OTU_7	family	f__Nitrosomonadaceae
OTU_25	genus	g__RB41
OTU_36	family	f__Nitrosomonadaceae
OTU_365	class	c__OM190
OTU_1257	genus	g__Gaiella
OTU_530	order	o__Acidimicrobiales
OTU_279	family	f__Gemmatimonadaceae
OTU_15	class	c__Subgroup_6
OTU_5	family	f__Rhodospirillaceae
OTU_223	class	c__OM190
OTU_272	family	f__Anaerolineaceae
OTU_2	genus	g__Nitrospira
OTU_1091	class	c__OPB35_soil_group
OTU_142	family	f__Gemmatimonadaceae
OTU_71	family	f__Anaerolineaceae
OTU_1022	order	o__Rhizobiales
OTU_349	genus	g__Roseiflexus
OTU_107	family	f__MSB-1E8
OTU_224	genus	g__AKYG587
OTU_1215	genus	g__Pseudonocardia
OTU_674	class	c__Subgroup_9
OTU_170	class	c__Subgroup_17
OTU_138	order	o__SC-I-84
OTU_337	class	c__Subgroup_6
OTU_1615	family	f__Comamonadaceae
OTU_84	class	c__S085
OTU_1451	genus	g__Sulfurifustis
OTU_914	class	c__Subgroup_6
OTU_239	class	c__Pla3_lineage
OTU_166	genus	g__AKYG587
OTU_1435	order	o__AKYG1722
OTU_96	order	o__TRA3-20
OTU_402	order	o__Acidimicrobiales
OTU_423	family	f__Micromonosporaceae
OTU_28	genus	g__H16
OTU_80	class	c__Subgroup_6
OTU_234	class	c__Subgroup_17
OTU_523	order	o__Gaiellales
OTU_407	class	c__Subgroup_6
OTU_937	genus	g__Niastella
OTU_416	order	o__JG30-KF-CM45
OTU_97	class	c__Subgroup_6
OTU_17	family	f__OM1_clade
OTU_141	order	o__AKYG1722
OTU_1	genus	g__Pseudarthrobacter
OTU_292	genus	g__AKYG587
OTU_1211	genus	g__Pseudonocardia
OTU_59	class	c__Subgroup_6
OTU_472	genus	g__Haliangium
OTU_458	phylum	p__Latescibacteria
OTU_81	class	c__Subgroup_6
OTU_275	genus	g__Iamia
OTU_435	genus	g__Woodsholea
OTU_182	genus	g__Aeromicrobium
OTU_1326	order	o__Subgroup_7
OTU_185	family	f__Cytophagaceae
OTU_262	class	c__KD4-96
OTU_293	family	f__CCU22
OTU_137	order	o__Xanthomonadales
OTU_102	family	f__Gemmatimonadaceae
OTU_258	order	o__Gaiellales
OTU_286	genus	g__Pseudolabrys
OTU_1334	class	c__Subgroup_6
OTU_378	family	f__BIrii41
OTU_399	order	o__NB1-j
OTU_149	order	o__Acidimicrobiales
OTU_1253	class	c__OM190
OTU_1016	class	c__OM190
OTU_309	class	c__Subgroup_17
OTU_377	genus	g__Solirubrobacter
OTU_169	order	o__Gaiellales
OTU_22	genus	g__Skermanella
OTU_460	genus	g__Altererythrobacter
OTU_762	genus	g__Solirubrobacter
OTU_1786	genus	g__Amaricoccus
OTU_2973	family	f__Nitrosomonadaceae
OTU_35	class	c__MB-A2-108
OTU_144	class	c__Subgroup_6
OTU_360	genus	g__Nocardioides
OTU_281	class	c__Subgroup_18
OTU_38	class	c__Gitt-GS-136
OTU_848	class	c__OM190
OTU_459	class	c__OM190
OTU_58	genus	g__Gaiella
OTU_284	genus	g__Ohtaekwangia
OTU_173	class	c__Subgroup_6
OTU_531	genus	g__H16
OTU_45	class	c__Subgroup_6
OTU_2350	class	c__Subgroup_6
OTU_232	class	c__S0134_terrestrial_group
OTU_111	genus	g__Gaiella
OTU_20	order	o__Sphingomonadales
OTU_266	genus	g__RB41
OTU_4181	class	c__BD2-11_terrestrial_group
OTU_18	order	o__JG30-KF-CM45
OTU_61	order	o__C0119
OTU_197	genus	g__Rhizocola
OTU_162	family	f__0319-6A21
OTU_67	class	c__OPB35_soil_group
OTU_236	family	f__Rhizobiaceae
OTU_62	genus	g__Azohydromonas
OTU_2474	class	c__OPB35_soil_group
OTU_331	class	c__Subgroup_6
OTU_2590	class	c__JG30-KF-CM66
OTU_1157	order	o__Sphingobacteriales
OTU_32	class	c__Gitt-GS-136
OTU_110	genus	g__Candidatus_Entotheonella
OTU_41	class	c__Subgroup_6
OTU_55	class	c__Subgroup_6
OTU_348	genus	g__G55
OTU_254	class	c__Subgroup_6
OTU_31	genus	g__Bacillus
OTU_394	class	c__Subgroup_6
OTU_327	family	f__DUNssu044
OTU_174	class	c__Subgroup_6
OTU_205	class	c__Subgroup_6
OTU_535	class	c__OM190
OTU_16	genus	g__Sphingomonas
OTU_1564	family	f__0319-6M6
OTU_158	class	c__Ardenticatenia
OTU_12	family	f__Blastocatellaceae_Subgroup_4
OTU_51	class	c__Subgroup_6
OTU_1884	family	f__Kineosporiaceae
OTU_50	class	c__KD4-96
OTU_133	class	c__Subgroup_6
OTU_57	class	c__MB-A2-108
OTU_374	class	c__Subgroup_6
OTU_982	family	f__Verrucomicrobiaceae
OTU_336	family	f__Gemmatimonadaceae
OTU_6	order	o__Rhodospirillales
OTU_774	family	f__Intrasporangiaceae
OTU_250	class	c__AKAU4049
OTU_140	class	c__Subgroup_6
OTU_212	family	f__OM1_clade
OTU_69	order	o__Xanthomonadales
OTU_776	family	f__Anaerolineaceae
OTU_400	phylum	p__Latescibacteria
OTU_1455	class	c__KD4-96
OTU_229	class	c__MB-A2-108
OTU_687	class	c__Subgroup_6
OTU_267	genus	g__11-24
OTU_274	class	c__OM190
OTU_78	family	f__KF-JG30-B3
OTU_473	family	f__0319-6A21
OTU_186	family	f__0319-6A21
OTU_13	genus	g__RB41
OTU_123	genus	g__Rhodoplanes
OTU_3404	class	c__Subgroup_6
OTU_79	class	c__Subgroup_6
OTU_2543	class	c__Subgroup_6
OTU_524	class	c__S085
OTU_443	family	f__JG34-KF-361
OTU_841	family	f__0319-6A21
OTU_98	family	f__Gemmatimonadaceae
OTU_160	order	o__TRA3-20
OTU_843	family	f__Gemmatimonadaceae
OTU_1621	genus	g__Rhodoplanes
OTU_131	family	f__Xanthomonadaceae
OTU_105	genus	g__Stenotrophobacter
OTU_1913	order	o__Subgroup_7
OTU_306	genus	g__Azospirillum
OTU_852	order	o__Subgroup_7
OTU_39	family	f__Nitrosomonadaceae
OTU_253	class	c__Subgroup_6
OTU_1244	genus	g__RB41
OTU_220	family	f__Cytophagaceae
OTU_1581	class	c__Subgroup_15
OTU_329	order	o__Myxococcales
OTU_1733	family	f__Planctomycetaceae
OTU_610	genus	g__Candidatus_Alysiosphaera
OTU_147	class	c__BD2-11_terrestrial_group
OTU_189	class	c__Subgroup_6
OTU_1990	class	c__KD4-96
OTU_93	family	f__Pseudonocardiaceae
OTU_345	family	f__Anaerolineaceae
OTU_215	order	o__Subgroup_7
OTU_363	class	c__OM190
OTU_494	family	f__Sandaracinaceae
OTU_308	genus	g__Labrys
OTU_168	genus	g__Pedomicrobium
OTU_1489	family	f__Anaerolineaceae
OTU_1049	order	o__AKYG1722
OTU_94	family	f__0319-6A21
OTU_164	family	f__Gemmatimonadaceae
OTU_948	genus	g__Parviterribacter
OTU_1354	class	c__AT-s3-28
OTU_280	class	c__TK10
OTU_72	family	f__Gemmatimonadaceae
OTU_943	genus	g__Reyranella
OTU_115	class	c__TK10
OTU_874	genus	g__Luedemannella
OTU_30	family	f__Gemmatimonadaceae
OTU_1890	order	o__JG30-KF-CM45
OTU_814	family	f__MSB-1E8
OTU_87	class	c__Subgroup_17
OTU_2519	family	f__MNC12
OTU_146	family	f__Gemmatimonadaceae
OTU_659	order	o__Subgroup_7
OTU_1263	genus	g__Polycyclovorans
OTU_74	class	c__Subgroup_6
OTU_130	class	c__Subgroup_25
OTU_392	family	f__Saprospiraceae
OTU_1904	family	f__Streptomycetaceae
OTU_788	family	f__288-2
OTU_178	class	c__S085
OTU_1408	genus	g__Adhaeribacter
OTU_322	family	f__Gemmatimonadaceae
OTU_621	genus	g__Rubellimicrobium
OTU_445	class	c__TK10
OTU_1212	family	f__Caldilineaceae
OTU_70	class	c__MB-A2-108
OTU_684	order	o__JG30-KF-CM45
OTU_589	phylum	p__Latescibacteria
OTU_884	class	c__TK10
OTU_471	class	c__Ardenticatenia
OTU_153	genus	g__Terrimonas
OTU_101	family	f__Chitinophagaceae
OTU_1654	genus	g__Bryobacter
OTU_154	genus	g__RB41
OTU_632	class	c__Subgroup_17
OTU_599	genus	g__G55
OTU_777	class	c__Subgroup_20
OTU_136	order	o__TRA3-20
OTU_552	class	c__TK10
OTU_1133	class	c__TakashiAC-B11
OTU_868	family	f__0319-6A21
OTU_525	genus	g__Pseudomonas
OTU_75	genus	g__Microvirga
OTU_427	phylum	p__Tectomicrobia
OTU_520	class	c__Subgroup_6
OTU_2464	order	o__Subgroup_7
OTU_109	class	c__MB-A2-108
OTU_296	family	f__Hyphomicrobiaceae
OTU_152	family	f__FFCH13075
OTU_737	order	o__JG30-KF-CM45
OTU_122	class	c__Subgroup_6
OTU_2571	genus	g__Candidatus_Alysiosphaera
OTU_135	class	c__S0134_terrestrial_group
OTU_970	family	f__P-102
OTU_264	class	c__Subgroup_6
OTU_567	phylum	p__Latescibacteria
OTU_271	family	f__Gemmatimonadaceae
OTU_181	order	o__JG30-KF-CM45
OTU_560	genus	g__Marmoricola
OTU_497	class	c__Gitt-GS-136
OTU_2650	class	c__Subgroup_6
OTU_340	family	f__Anaerolineaceae
OTU_669	genus	g__Pseudenhygromyxa
OTU_454	genus	g__Devosia
OTU_118	order	o__Gaiellales
OTU_564	species	s__Ensifer_meliloti
OTU_504	phylum	p__Latescibacteria
OTU_548	unclassfied	k__Bacteria
OTU_617	genus	g__H16
OTU_9	genus	g__Blastococcus
OTU_393	family	f__288-2
OTU_739	genus	g__Bryobacter
OTU_324	order	o__Subgroup_7
OTU_2225	order	o__Frankiales
OTU_251	genus	g__AKYG587
OTU_312	family	f__Saprospiraceae
OTU_385	genus	g__Bryobacter
OTU_193	genus	g__Sulfurifustis
OTU_1622	order	o__Acidimicrobiales
OTU_909	genus	g__H16
OTU_2535	class	c__Subgroup_6
OTU_542	genus	g__Roseiflexus
OTU_291	class	c__Subgroup_6
OTU_463	class	c__TK10
OTU_1422	class	c__Subgroup_6
OTU_636	order	o__TRA3-20
OTU_539	order	o__Gaiellales
OTU_217	class	c__JG30-KF-CM66
OTU_630	class	c__Subgroup_6
OTU_11	genus	g__Acidibacter
OTU_537	order	o__JG30-KF-CM45
OTU_129	family	f__0319-6A21
OTU_68	family	f__Gemmatimonadaceae
OTU_203	class	c__Subgroup_6
OTU_91	family	f__Chitinophagaceae
OTU_596	family	f__Cytophagaceae
OTU_931	genus	g__Nonomuraea
OTU_800	genus	g__H16
OTU_644	order	o__JG30-KF-CM45
OTU_412	order	o__TRA3-20
OTU_515	genus	g__G55
OTU_663	family	f__DA111
OTU_150	class	c__KD4-96
OTU_661	genus	g__AKYG587
OTU_2685	family	f__Blastocatellaceae_Subgroup_4
OTU_779	genus	g__H16
OTU_996	genus	g__Haliangium
OTU_357	family	f__ABS-19
OTU_238	genus	g__Phaselicystis
OTU_702	genus	g__Actinoplanes
OTU_1558	class	c__Subgroup_6
OTU_318	class	c__Subgroup_6
OTU_180	family	f__Cytophagaceae
OTU_428	class	c__TakashiAC-B11
OTU_310	class	c__Subgroup_6
OTU_100	species	s__Rhizobium_etli
OTU_241	class	c__S085
OTU_2035	class	c__JG30-KF-CM66
OTU_83	phylum	p__Latescibacteria
OTU_831	family	f__AKYH767
OTU_231	family	f__Nitrosomonadaceae
OTU_3065	family	f__0319-6A21
OTU_237	family	f__Methylobacteriaceae
OTU_902	genus	g__Ferruginibacter
OTU_2187	order	o__Xanthomonadales
OTU_873	family	f__0319-6A21
OTU_341	genus	g__Pedomicrobium
OTU_631	class	c__MB-A2-108
OTU_1534	species	s__bacterium_endosymbiont_of_Onthophagus_Taurus
OTU_440	family	f__Cytophagaceae
OTU_1265	genus	g__Flavobacterium
OTU_114	genus	g__Nitrospira
OTU_716	class	c__Subgroup_5
OTU_1201	order	o__Gaiellales
OTU_559	genus	g__Nocardioides
OTU_326	class	c__Subgroup_6
OTU_960	family	f__NS72
OTU_424	phylum	p__Saccharibacteria
OTU_633	class	c__MB-A2-108
OTU_401	family	f__Anaerolineaceae
OTU_881	family	f__I-10
OTU_593	genus	g__AKYG587
OTU_988	phylum	p__Latescibacteria
OTU_1138	genus	g__Haliangium
OTU_468	class	c__Subgroup_6
OTU_303	family	f__Micromonosporaceae
OTU_307	genus	g__DS-100
OTU_314	genus	g__Sphingomonas
OTU_1001	family	f__Gemmatimonadaceae
OTU_701	family	f__Rhodospirillaceae
OTU_143	genus	g__Chryseolinea
OTU_248	class	c__Subgroup_6
OTU_225	order	o__C0119
OTU_214	class	c__Subgroup_17
OTU_77	class	c__Subgroup_6
OTU_319	family	f__I-10
OTU_155	genus	g__Gemmatirosa
OTU_52	genus	g__RB41
OTU_441	class	c__TakashiAC-B11
OTU_90	class	c__JG30-KF-CM66
OTU_246	class	c__Ardenticatenia
OTU_201	phylum	p__Latescibacteria
OTU_371	genus	g__Candidatus_Alysiosphaera
OTU_1101	class	c__Subgroup_6
OTU_972	genus	g__Rubrobacter
OTU_555	genus	g__Niastella
OTU_1067	class	c__Pla4_lineage
OTU_600	order	o__Acidimicrobiales
OTU_183	genus	g__Mycobacterium
OTU_342	family	f__Marine_Group_II
OTU_175	genus	g__AKYG587
OTU_1633	genus	g__Niastella
OTU_918	order	o__TRA3-20
OTU_1249	genus	g__H16
OTU_1716	genus	g__Gaiella
OTU_475	genus	g__RB41
OTU_282	order	o__Acidimicrobiales
OTU_587	unclassfied	k__Bacteria
OTU_82	family	f__Rhodobiaceae
OTU_2744	genus	g__Actinophytocola
OTU_355	family	f__Anaerolineaceae
OTU_172	family	f__Anaerolineaceae
OTU_578	order	o__Myxococcales
OTU_195	class	c__Subgroup_6
OTU_461	class	c__JG30-KF-CM66
OTU_343	order	o__Acidimicrobiales
OTU_1636	genus	g__Haliangium
OTU_803	order	o__Acidimicrobiales
OTU_209	class	c__Subgroup_6
OTU_165	class	c__Subgroup_11
OTU_817	family	f__Xanthobacteraceae
OTU_1443	genus	g__Acidibacter
OTU_315	class	c__TK10
OTU_601	family	f__Gemmatimonadaceae
OTU_628	family	f__Anaerolineaceae
OTU_1165	genus	g__Cellulomonas
OTU_106	family	f__Cytophagaceae
OTU_320	family	f__Gemmatimonadaceae
OTU_1310	genus	g__Azohydromonas
OTU_95	family	f__Gemmatimonadaceae
OTU_797	order	o__Gaiellales
OTU_2385	family	f__Acidimicrobiaceae
OTU_85	genus	g__Streptomyces
OTU_54	genus	g__11-24
OTU_257	genus	g__Mesorhizobium
OTU_356	family	f__env.OPS_17
OTU_1748	phylum	p__Latescibacteria
OTU_623	genus	g__Gaiella
OTU_187	class	c__MB-A2-108
OTU_1780	class	c__OM190
OTU_222	class	c__Subgroup_17
OTU_725	genus	g__Pseudonocardia
OTU_812	family	f__Nitrosomonadaceae
OTU_1647	genus	g__11-24
OTU_2069	phylum	p__Tectomicrobia
OTU_1394	class	c__OM190
OTU_727	phylum	p__Actinobacteria
OTU_1620	genus	g__Roseiflexus
OTU_923	class	c__OPB35_soil_group
OTU_321	order	o__Acidimicrobiales
OTU_718	genus	g__Opitutus
OTU_512	genus	g__Novosphingobium
OTU_294	class	c__Gammaproteobacteria
OTU_641	genus	g__Roseomonas
OTU_1031	order	o__Lineage_IIa
OTU_216	class	c__S085
OTU_332	class	c__OM190
OTU_760	class	c__Subgroup_5
OTU_431	order	o__Acidimicrobiales
OTU_29	family	f__0319-6A21
OTU_780	class	c__OM190
OTU_635	class	c__KD4-96
OTU_4117	class	c__Subgroup_6
OTU_417	genus	g__Bacillus
OTU_347	family	f__Alcaligenaceae
OTU_452	phylum	p__Actinobacteria
OTU_379	family	f__Gemmatimonadaceae
OTU_529	family	f__Rhodobiaceae
OTU_2403	family	f__Micrococcaceae
OTU_76	class	c__S0134_terrestrial_group
OTU_575	phylum	p__GAL15
OTU_1560	class	c__Subgroup_6
OTU_317	class	c__MB-A2-108
OTU_316	class	c__Subgroup_17
OTU_1720	genus	g__Haliangium
OTU_3078	order	o__Acidimicrobiales
OTU_285	family	f__0319-6A21
OTU_208	order	o__NB1-j
OTU_127	family	f__Xanthomonadales_Incertae_Sedis
OTU_651	genus	g__Nitrosospira
OTU_921	genus	g__Gaiella
OTU_670	order	o__Acidimicrobiales
OTU_157	class	c__Subgroup_6
OTU_333	class	c__KD4-96
OTU_346	genus	g__Geodermatophilus
OTU_113	order	o__Gaiellales
OTU_255	class	c__Subgroup_6
OTU_1551	family	f__Anaerolineaceae
OTU_590	genus	g__Iamia
OTU_301	genus	g__Nordella
OTU_522	genus	g__H16
OTU_3705	family	f__Planctomycetaceae
OTU_857	family	f__Elev-16S-1332
OTU_462	order	o__Acidimicrobiales
OTU_569	family	f__Pseudonocardiaceae
OTU_200	family	f__JG34-KF-361
OTU_571	order	o__Acidimicrobiales
OTU_163	family	f__Nitrosomonadaceae
OTU_260	family	f__BIrii41
OTU_1159	genus	g__SM1A02
OTU_714	class	c__MB-A2-108
OTU_1009	family	f__Euzebyaceae
OTU_227	class	c__Subgroup_6
OTU_190	genus	g__Aridibacter
OTU_256	genus	g__Sphingomonas
OTU_692	genus	g__Roseiflexus
OTU_2163	genus	g__Pedomicrobium
OTU_1029	genus	g__Haliangium
OTU_245	order	o__Subgroup_7
OTU_161	family	f__Gemmatimonadaceae
OTU_194	genus	g__Hirschia
OTU_604	genus	g__DS-100
OTU_620	family	f__0319-6M6
OTU_1855	genus	g__Haliangium
OTU_430	family	f__Elev-16S-1332
OTU_159	class	c__Subgroup_5
OTU_421	order	o__Acidimicrobiales
OTU_453	genus	g__Ramlibacter
OTU_656	family	f__Verrucomicrobiaceae
OTU_230	genus	g__Bryobacter
OTU_2080	family	f__Blastocatellaceae_Subgroup_4
OTU_625	family	f__P3OB-42
OTU_743	genus	g__Agaricicola
OTU_338	order	o__Gaiellales
OTU_210	genus	g__Kribbella
OTU_1088	genus	g__Chthoniobacter
OTU_243	family	f__Acidobacteriaceae_Subgroup_1
OTU_176	genus	g__Nocardioides
OTU_202	genus	g__Paenisporosarcina
OTU_361	class	c__BD2-11_terrestrial_group
OTU_288	class	c__TakashiAC-B11
OTU_711	genus	g__Chthoniobacter
OTU_23	family	f__Bradyrhizobiaceae
OTU_276	order	o__Frankiales
OTU_2010	family	f__Acidimicrobiaceae
OTU_1350	genus	g__Opitutus
OTU_2324	class	c__Subgroup_17
OTU_1162	family	f__Planctomycetaceae
OTU_1254	genus	g__Bryobacter
OTU_119	class	c__Subgroup_6
OTU_1343	genus	g__Sulfurifustis
OTU_808	class	c__OPB35_soil_group
OTU_297	genus	g__Reyranella
OTU_476	class	c__Subgroup_6
OTU_290	genus	g__Iamia
OTU_328	family	f__Cytophagaceae
OTU_207	class	c__Subgroup_6
OTU_498	family	f__0319-6M6
OTU_2857	family	f__ABS-19
OTU_1969	family	f__Chitinophagaceae
OTU_723	class	c__Subgroup_5
OTU_1548	class	c__Subgroup_17
OTU_120	class	c__Subgroup_6
OTU_679	class	c__BD2-11_terrestrial_group
OTU_1034	order	o__Acidimicrobiales
OTU_1742	genus	g__H16
OTU_359	genus	g__Candidatus_Alysiosphaera
OTU_872	family	f__ABS-19
OTU_945	class	c__TK10
OTU_955	genus	g__SM1A02
OTU_1357	genus	g__Acidibacter
OTU_865	family	f__0319-6A21
OTU_1004	family	f__Micromonosporaceae
OTU_1208	genus	g__Mycobacterium
OTU_733	genus	g__Rhodomicrobium
OTU_1006	genus	g__Roseiflexus
OTU_653	class	c__SBR2076
OTU_269	genus	g__Vicinamibacter
OTU_1044	genus	g__OM27_clade
OTU_506	class	c__Subgroup_6
OTU_1441	family	f__Elev-16S-1332
OTU_244	class	c__Subgroup_6
OTU_26	species	s__Bacillus_simplex
OTU_270	class	c__Subgroup_6
OTU_615	genus	g__Lysobacter
OTU_1335	genus	g__Roseiflexus
OTU_975	family	f__JG34-KF-361
OTU_1232	phylum	p__Tectomicrobia
OTU_933	class	c__Actinobacteria
OTU_490	order	o__JG30-KF-CM45
OTU_1476	class	c__TakashiAC-B11
OTU_891	class	c__Subgroup_5
OTU_2402	genus	g__Streptomyces
OTU_1178	order	o__Sphingobacteriales
OTU_781	genus	g__Agromyces
OTU_908	order	o__Acidimicrobiales
OTU_643	class	c__Subgroup_6
OTU_939	family	f__BIrii41
OTU_1413	genus	g__Opitutus
OTU_434	order	o__C0119
OTU_545	genus	g__H16
OTU_221	genus	g__Variovorax
OTU_790	genus	g__Terrimonas
OTU_1120	family	f__Comamonadaceae
OTU_904	family	f__FFCH11085
OTU_665	class	c__Subgroup_6
OTU_655	genus	g__Haliangium
OTU_591	order	o__C0119
OTU_1210	family	f__Sandaracinaceae
OTU_1066	family	f__Xanthomonadales_Incertae_Sedis
OTU_611	family	f__0319-6M6
OTU_657	family	f__Gemmatimonadaceae
OTU_753	order	o__Subgroup_7
OTU_689	family	f__TK85
OTU_619	order	o__JG30-KF-CM45
OTU_1928	genus	g__OM27_clade
OTU_226	class	c__Subgroup_6
OTU_544	family	f__Fimbriimonadaceae
OTU_892	genus	g__Rhodococcus
OTU_577	family	f__Sva0725
OTU_1374	genus	g__Devosia
OTU_1518	genus	g__Mycobacterium
OTU_676	genus	g__Hirschia
OTU_92	genus	g__Hyphomicrobium
OTU_235	order	o__JG30-KF-CM45
OTU_1124	family	f__MNG7
OTU_376	class	c__S0134_terrestrial_group
OTU_614	order	o__Acidimicrobiales
OTU_509	family	f__Oxalobacteraceae
OTU_726	genus	g__Rubrobacter
OTU_1827	genus	g__Parviterribacter
OTU_629	class	c__Subgroup_6
OTU_1418	order	o__Solirubrobacterales
OTU_1761	genus	g__Haliangium
OTU_444	genus	g__Roseiflexus
OTU_572	class	c__OM190
OTU_796	class	c__Ardenticatenia
OTU_358	family	f__Nannocystaceae
OTU_128	species	s__Bacillus_aryabhattai
OTU_382	family	f__Xanthomonadaceae
OTU_2025	order	o__Gaiellales
OTU_1143	class	c__Subgroup_6
OTU_1671	class	c__Subgroup_6
OTU_455	family	f__Nitrosomonadaceae
OTU_265	family	f__Gemmatimonadaceae
OTU_556	family	f__Gemmatimonadaceae
OTU_720	species	s__Inquilinus_limosus
OTU_339	family	f__DA101_soil_group
OTU_1412	class	c__Subgroup_6
OTU_2198	genus	g__Haloferula
OTU_1676	genus	g__Sorangium
OTU_177	class	c__Subgroup_6
OTU_1076	family	f__27F-1492R
OTU_758	phylum	p__Saccharibacteria
OTU_447	family	f__Anaerolineaceae
OTU_763	order	o__Rhizobiales
OTU_167	order	o__Subgroup_7
OTU_482	genus	g__Nitrospira
OTU_1187	family	f__Planctomycetaceae
OTU_1020	family	f__Nitrosomonadaceae
OTU_1175	family	f__OPB56
OTU_350	family	f__Sandaracinaceae
OTU_1675	genus	g__Sporosarcina
OTU_634	phylum	p__Tectomicrobia
OTU_934	class	c__BD2-11_terrestrial_group
OTU_450	class	c__TakashiAC-B11
OTU_1080	class	c__BD7-11
OTU_1121	order	o__NB1-j
OTU_479	family	f__Gemmatimonadaceae
OTU_125	family	f__Cytophagaceae
OTU_910	order	o__AKYG1722
OTU_927	order	o__Acidimicrobiales
OTU_456	family	f__Caldilineaceae
OTU_1924	genus	g__Terrimonas
OTU_916	order	o__NB1-j
OTU_1065	family	f__Micromonosporaceae
OTU_420	class	c__Subgroup_17
OTU_2362	order	o__Frankiales
OTU_368	genus	g__Nocardioides
OTU_1427	class	c__BD2-11_terrestrial_group
OTU_592	class	c__Pla4_lineage
OTU_771	family	f__Salinisphaeraceae
OTU_981	unclassfied	k__Bacteria
OTU_2249	genus	g__Amaricoccus
OTU_1594	family	f__Elev-16S-1332
OTU_984	class	c__Pla4_lineage
OTU_583	genus	g__Skermanella
OTU_278	class	c__OM190
OTU_605	family	f__Gemmatimonadaceae
OTU_688	genus	g__Nannocystis
OTU_534	genus	g__AKYG587
OTU_823	genus	g__Ilumatobacter
OTU_2280	order	o__Acidimicrobiales
OTU_639	genus	g__Roseiflexus
OTU_1472	genus	g__Litorilinea
OTU_721	genus	g__11-24
OTU_532	class	c__OPB35_soil_group
OTU_2057	order	o__Acidimicrobiales
OTU_213	genus	g__Gemmatimonas
OTU_305	genus	g__Roseiflexus
OTU_3048	family	f__Caldilineaceae
OTU_1364	genus	g__Sandaracinus
OTU_259	order	o__Subgroup_7
OTU_935	order	o__Acidimicrobiales
OTU_287	order	o__C0119
OTU_1195	genus	g__Candidatus_Solibacter
OTU_1177	family	f__Planctomycetaceae
OTU_815	class	c__TK10
OTU_437	genus	g__Dactylosporangium
OTU_1026	class	c__Pla4_lineage
OTU_1283	genus	g__Roseiflexus
OTU_1685	family	f__Nitrosomonadaceae
OTU_851	class	c__S0134_terrestrial_group
OTU_695	genus	g__Arenimonas
OTU_388	genus	g__H16
OTU_1087	class	c__TK10
OTU_798	family	f__Micromonosporaceae
OTU_501	family	f__Gemmatimonadaceae
OTU_3188	family	f__Polyangiaceae
OTU_117	phylum	p__Tectomicrobia
OTU_499	family	f__BIrii41
OTU_613	genus	g__Promicromonospora
OTU_3000	family	f__Planctomycetaceae
OTU_3592	genus	g__Acidibacter
OTU_1280	species	s__Bacillus_beringensis
OTU_415	genus	g__Blastocatella
OTU_518	family	f__FFCH11085
OTU_413	genus	g__Parafilimonas
OTU_1308	family	f__Thermomonosporaceae
OTU_1723	genus	g__Candidatus_Alysiosphaera
OTU_1179	class	c__MB-A2-108
OTU_558	phylum	p__Tectomicrobia
OTU_449	family	f__DA101_soil_group
OTU_88	class	c__Chloroplast
OTU_418	unclassfied	k__Bacteria
OTU_3111	family	f__Comamonadaceae
OTU_1361	genus	g__Phaselicystis
OTU_1533	order	o__Gaiellales
OTU_681	order	o__SC-I-84
OTU_858	class	c__OPB35_soil_group
OTU_425	family	f__Polyangiaceae
OTU_211	class	c__Subgroup_6
OTU_660	family	f__Saprospiraceae
OTU_495	class	c__TK10
OTU_1477	genus	g__Ohtaekwangia
OTU_995	genus	g__Bryobacter
OTU_547	family	f__Chitinophagaceae
OTU_666	family	f__Gemmatimonadaceae
OTU_1399	family	f__Anaerolineaceae
OTU_999	unclassfied	k__Bacteria
OTU_439	class	c__Subgroup_6
OTU_3511	class	c__Subgroup_6
OTU_1320	class	c__Subgroup_5
OTU_1180	class	c__JG30-KF-CM66
OTU_907	genus	g__SM1A02
OTU_1348	class	c__TK10
OTU_1844	genus	g__Singulisphaera
OTU_734	class	c__JG30-KF-CM66
OTU_1010	family	f__Caldilineaceae
OTU_588	genus	g__Adhaeribacter
OTU_302	genus	g__Rubrobacter
OTU_1503	phylum	p__Tectomicrobia
OTU_747	genus	g__RB41
OTU_1182	class	c__BD2-11_terrestrial_group
OTU_1565	genus	g__Gaiella
OTU_451	genus	g__Agromyces
OTU_330	class	c__Subgroup_6
OTU_1051	family	f__Acidimicrobiaceae
OTU_930	genus	g__Variibacter
OTU_372	genus	g__Agromyces
OTU_511	family	f__Salinisphaeraceae
OTU_1248	family	f__Tepidisphaeraceae
OTU_1063	family	f__Euzebyaceae
OTU_541	class	c__MB-A2-108
OTU_807	genus	g__Bosea
OTU_466	family	f__Anaerolineaceae
OTU_1083	order	o__JG30-KF-CM45
OTU_387	class	c__OM190
OTU_1943	order	o__Lineage_IIb
OTU_834	order	o__Chthoniobacterales
OTU_627	order	o__AKYG1722
OTU_196	genus	g__Lysobacter
OTU_409	family	f__DA111
OTU_2262	family	f__P3OB-42
OTU_540	genus	g__Roseiflexus
OTU_871	family	f__Sva0725
OTU_218	family	f__0319-6A21
OTU_1084	genus	g__Roseiflexus
OTU_717	order	o__TRA3-20
OTU_748	genus	g__Nocardioides
OTU_1501	family	f__Acetobacteraceae
OTU_974	genus	g__DS-100
OTU_397	class	c__S0134_terrestrial_group
OTU_151	class	c__S0134_terrestrial_group
OTU_1549	class	c__Subgroup_6
OTU_2500	order	o__Acidimicrobiales
OTU_985	genus	g__Tumebacillus
OTU_793	phylum	p__Latescibacteria
OTU_486	genus	g__Nitrolancea
OTU_3396	family	f__Xanthomonadaceae
OTU_1117	family	f__Caldilineaceae
OTU_389	genus	g__Stenotrophobacter
OTU_606	family	f__Nitrosomonadaceae
OTU_1302	order	o__Myxococcales
OTU_735	family	f__ABS-19
OTU_1012	species	s__Pseudomonas_koreensis
OTU_313	family	f__Gemmatimonadaceae
OTU_958	class	c__Subgroup_6
OTU_568	genus	g__Iamia
OTU_1086	family	f__Planctomycetaceae
OTU_411	class	c__Subgroup_6
OTU_616	class	c__JG30-KF-CM66
OTU_682	family	f__Planctomycetaceae
OTU_2265	family	f__Planctomycetaceae
OTU_618	class	c__Subgroup_6
OTU_959	genus	g__G55
OTU_2106	genus	g__OM27_clade
OTU_1166	class	c__Subgroup_6
OTU_2537	family	f__Gemmatimonadaceae
OTU_1081	order	o__Subgroup_7
OTU_1586	class	c__OM190
OTU_624	genus	g__Chthoniobacter
OTU_1717	genus	g__Mycobacterium
OTU_384	genus	g__Phenylobacterium
OTU_786	family	f__Anaerolineaceae
OTU_1914	family	f__Elev-16S-1332
OTU_877	genus	g__H16
OTU_405	genus	g__Ramlibacter
OTU_1190	order	o__JG30-KF-CM45
OTU_1287	genus	g__Marmoricola
OTU_474	order	o__JG30-KF-CM45
OTU_1139	phylum	p__Saccharibacteria
OTU_1246	order	o__Acidimicrobiales
OTU_325	family	f__0319-6A21
OTU_426	class	c__Subgroup_17
OTU_2979	genus	g__Sporichthya
OTU_954	class	c__TakashiAC-B11
OTU_704	genus	g__Massilia
OTU_738	class	c__Subgroup_22
OTU_899	family	f__BIrii41
OTU_1196	class	c__TK10
OTU_806	genus	g__Geminicoccus
OTU_2107	genus	g__Methylotenera
OTU_765	order	o__JG30-KF-CM45
OTU_626	order	o__C0119
OTU_2158	family	f__0319-6M6
OTU_373	order	o__Acidimicrobiales
OTU_1089	genus	g__Flavisolibacter
OTU_1836	genus	g__Chthoniobacter
OTU_1185	genus	g__Nannocystis
OTU_398	genus	g__Adhaeribacter
OTU_698	genus	g__Ohtaekwangia
OTU_1161	genus	g__Flavisolibacter
OTU_480	order	o__JG30-KF-CM45
OTU_1559	family	f__Elev-16S-1332
OTU_1725	genus	g__Solirubrobacter
OTU_706	class	c__Subgroup_6
OTU_1317	species	s__Achromobacter_xylosoxidans_subsp._xylosoxidans
OTU_1678	genus	g__Candidatus_Entotheonella
OTU_505	genus	g__11-24
OTU_1093	genus	g__Haliea
OTU_1069	family	f__env.OPS_17
OTU_983	genus	g__11-24
OTU_464	family	f__Q3-6C1
OTU_2181	order	o__TRA3-20
OTU_1376	genus	g__Iamia
OTU_2189	class	c__TK10

## Sheet: fungi
OTUs	level	taxonomy
OTU_14	species	s__Plectosphaerella_cucumerina
OTU_9	species	s__Mortierella_alpina
OTU_10	species	s__Fungi_sp
OTU_17	species	s__Fungi_sp
OTU_52	species	s__Capnodiales_sp
OTU_19	species	s__Sordariomycetes_sp
OTU_34	species	s__Leptosphaeria_sp
OTU_3	species	s__Mortierella_elongata
OTU_69	species	s__Fungi_sp
OTU_4	species	s__Fungi_sp
OTU_26	species	s__Pyronemataceae_sp
OTU_316	species	s__Mortierella_sp
OTU_23	species	s__Fungi_sp
OTU_5	species	s__Mortierella_alpina
OTU_75	species	s__Nectriaceae_sp
OTU_33	species	s__Fungi_sp
OTU_47	species	s__Ascomycota_sp
OTU_22	species	s__Bionectria_wenpingii
OTU_57	species	s__Fungi_sp
OTU_173	species	s__Microdochium_sp
OTU_70	species	s__Sordariomycetes_sp
OTU_8	species	s__Hypocreales_sp
OTU_1	species	s__Fungi_sp
OTU_58	species	s__Fungi_sp
OTU_24	species	s__Mortierella_alpina
OTU_137	species	s__Fungi_sp
OTU_16	species	s__Hypocreales_sp
OTU_38	species	s__Guehomyces_pullulans
OTU_20	species	s__Gibberella_baccata
OTU_56	species	s__Branch06_sp
OTU_50	species	s__Nectriaceae_sp
OTU_2	species	s__Fusarium_guttiforme
OTU_25	species	s__Fungi_sp
OTU_74	species	s__Mortierella_sp
OTU_246	species	s__Sphaerulina_rhododendricola
OTU_35	species	s__Chrysosporium_synchronum
OTU_21	species	s__Sordariomycetes_sp
OTU_7	species	s__Sordariales_sp
OTU_124	species	s__Leptosphaeria_sclerotioides
OTU_102	species	s__Paraphoma_sp
OTU_36	species	s__Humicola_grisea
OTU_115	species	s__Clavicipitaceae_sp
OTU_90	species	s__Ascomycota_sp
OTU_125	species	s__Cercophora_sp
OTU_37	species	s__Pleosporales_sp
OTU_11	species	s__Acremonium_dichromosporum
OTU_128	species	s__Microascales_sp
OTU_61	species	s__Pseudeurotium_sp
OTU_27	species	s__Dactylonectria_estremocensis
OTU_110	species	s__Inocybe_sp
OTU_40	species	s__Sordariomycetes_sp
OTU_873	species	s__Podospora_sp
OTU_191	species	s__Ascomycota_sp
OTU_318	species	s__Paraphoma_chrysanthemicola
OTU_161	species	s__Stachybotrys_microspora
OTU_28	species	s__Mortierella_sp
OTU_53	species	s__Fungi_sp
OTU_92	species	s__Ascomycota_sp
OTU_111	species	s__Metarhizium_robertsii
OTU_311	species	s__Fungi_sp
OTU_224	species	s__Trichoderma_crassum
OTU_201	species	s__Chaetothyriales_sp
OTU_46	species	s__Stachybotrys_microspora
OTU_54	species	s__Trichoderma_turrialbense
OTU_66	species	s__Lasiosphaeriaceae_sp
OTU_79	species	s__Pleosporales_sp
OTU_114	species	s__Fusarium_nematophilum
OTU_129	species	s__Stachybotryaceae_sp
OTU_247	species	s__Helotiales_sp
OTU_199	species	s__Fungi_sp
OTU_241	species	s__Tetracladium_sp
OTU_1024	species	s__Fusicolla_aquaeductuum
OTU_135	species	s__Remersonia_thermophila
OTU_122	species	s__Lectera_colletotrichoides
OTU_232	species	s__Fungi_sp
OTU_88	species	s__Hypocreales_sp
OTU_13	species	s__Didymellaceae_sp
OTU_87	species	s__Preussia_sp
OTU_136	species	s__Sordariales_sp
OTU_222	species	s__Penicillium_atrovenetum
OTU_78	species	s__Stachybotrys_eucylindrospora
OTU_105	species	s__Sordariomycetes_sp
OTU_212	species	s__Didymella_sp
OTU_112	species	s__Lasiosphaeriaceae_sp
OTU_197	species	s__Fungi_sp
OTU_177	species	s__Podospora_sp
OTU_502	species	s__Curvularia_lunata
OTU_60	species	s__Staphylotrichum_coccosporum
OTU_32	species	s__Hypocreales_sp
OTU_15	species	s__Gibbosporina_didyma
OTU_106	species	s__Fungi_sp
OTU_188	species	s__Tetracladium_sp
OTU_208	species	s__Tomentella_maroana
OTU_160	species	s__Hypocreales_sp
OTU_107	species	s__Acremonium_persicinum
OTU_172	species	s__Exophiala_equina
OTU_68	species	s__Helotiales_sp
OTU_538	species	s__Didymellaceae_sp
OTU_235	species	s__Gymnoascus_reessii
OTU_194	species	s__Trichoderma_virilente
OTU_336	species	s__Ascomycota_sp
OTU_267	species	s__Pseudogymnoascus_verrucosus
OTU_157	species	s__Cibaomyces_glutinis
OTU_18	species	s__Fusarium_sp
OTU_193	species	s__Latorua_caligans
OTU_458	species	s__Chrysosporium_sp
OTU_118	species	s__Oidiodendron_cereale
OTU_71	species	s__Aleuria_aurantia
OTU_180	species	s__Hypocreales_sp
OTU_89	species	s__Ambispora_appendicula
